# Supplementary material for: Effects of music training on executive functions in preschool children aged 3–6 years: systematic review and meta-analysis
Source: Front Psychol. 2025 Jan 15;15:1522962. doi: 10.3389/fpsyg.2024.1522962 (PMC11775157; doi:10.3389/fpsyg.2024.1522962)
Supplement: Supplementary file 1 [file Table_1.XLSX]

## Sheet: Sheet1
			Experimental group									Control group
			baseline			post-test			difference			baseline			post-test			difference			baseline			post-test			difference
N	study	outcomes	exp_n	exp_m	exp_sd	exp_n	exp_m	exp_sd	exp_n	exp_m	exp_sd	cont_n	cont_m	cont_sd	cont_n	cont_m	cont_sd	cont_n	cont_m	cont_sd	cont_n	cont_m	cont_sd	cont_n	cont_m	cont_sd	cont_n	cont_m	cont_sd
1	Bowmer et al. 2018 (3-4 years old, 40 min/session. 1 times/week, 8 weeks)	Inhibitory control	14	6.07	5.28	14	11.07	5.68	14	5	5.28	B+C=25	6.68	5.71	B+C=25	7.62	5.38	B+C=25	0.94	5.71
		Cognitive flexibility		9.21	3.19		10	3.19		0.79	3.19		8.72	2.69		10.96	2.62		2.24	2.69
		Working memory		11.29	4.05		12.5	2.38		1.21	4.05		11.32	2.12		12.96	1.72		1.64	2.12
	Bowmer et al. 2018 (3-4 years old, 40 min/session. 1 times/week, 16 weeks)	Inhibitory control	14	11.07	5.68	14	13.71	4.39	14	2.64	5.68	12	8	5.59	12	9.83	4.82	12	1.83	5.59
		Cognitive flexibility		10	3.19		11.71	2.76		1.71	3.19		11	2.7		11.08	2.31		0.08	2.7
		Working memory		12.5	2.38		14.36	1.39		1.86	2.38		13	1.86		13.67	1.97		0.67	1.86
2	Bugos et al. 2017 (4-5 years old,45min/session. 2 times/week, 6 weeks)	Inhibitory control	17	2.24	2.84	17	0.31	1.01	17	-1.93	2.84	17	3	3.43	17	1.47	2.29	17	-1.53	3.43
3	Cai 2023 (5-6 years old, 30min/session. 2 times/week, 8 weeks)	Working memory	32	1.86	0.91	32	2.52	0.73	32	0.66	0.91	32	1.98	1.09	32	1.88	0.93	32	-0.1	1.09
		Inhibitory control		0.63	0.22		0.75	0.18		0.12	0.22		0.63	0.23		0.7	0.16		0.07	0.23
		Cognitive flexibility		7.83	3.26		9.97	1.4		2.14	3.26		6.79	3.71		7.88	3.38		1.09	3.71
4	Degé et al. 2022 (5-6 years old, 20 min/session. 3 times/week, 14 weeks)	Inhibitory control	11	10.82	3.79	11	13	1,55	11	2.18	3.79	14	12.5	2.18	14	11.71	2.7	14	-0.79	2.18
5	Frischen et al. 2019 (5-6 years old, 20 min/session. 3 times/week, 20 weeks)	Inhibitory control	rhythm 33	10.46	2.47	33	12.17	1.93	33	1.71	2.47	30	11	2.27	30	10.86	2.26	30	-0.14	2.27
		Cognitive flexibility		1.96	0.66		2.5	0.51		0.54	0.66		1.83	0.39		2.13	0.55		0.3	0.39
		Working memory		44.88	7.52		50.65	6.14		5.77	7.52		46.78	9.66		47.57	7.62		0.79	9.66
6	Ilari et al. 2021 (4-6 years old, 40 min/session. 2 time/week, 5 weeks)	Working memory, Inhibitory control	51	9.02	3.4	51	9.37	3.32	51	0.35	3.4	52	9.26	3.52	52	9.92	3.4	52	0.66	3.52
		Cognitive flexibility		0.98	0.64		1.64	0.97		0.66	0.64		1.03	0.76		1.23	0.96		0.2	0.76
7	Janus et al. 2016 (4-6 years old, 2h/session. per day, 20 days)	Inhibitory control （Forward）	29	16.7	4.5	29	17.7	5	29	1	4.5	28	19.9	5.9	28	21.4	4.7	28	1.5	5.9
		Inhibitory control （Backward）	29	8.3	3.8	29	9	4	29	0.7	3.8	28	11.2	3.3	28	10	3.8	28	-1.2	3.3
		Working memory （Forward）	29	16.4	6.8	29	16.4	6.1	29	0	6.8	28	19.5	9.1	28	18.7	7.8	28	-0.8	9.1
		Working memory （Backward）	29	7.4	5.2	29	10.7	6.2	29	3.3	5.2	28	10.7	7.3	28	11.3	7.3	28	0.6	7.3
8	Rauscher 2000 (5-6 years old, 20 min/session. 2 time/week, 4 months)	Working memory	34	3.32	1.09	34	4.26	0.86	34	0.94	1.09	28	3.79	1.2	28	3.5	1.35	28	-0.29	1.2
	Rauscher 2000 (5-6 years old, 20 min/session. 2 time/week, 8 months)	Working memory	34	3.32	1.09	34	4.82	1.24	34	1.5	1.09	28	3.79	1.2	28	4.36	1.06	28	0.57	1.2
9	Yue Shen et al. 2019 (3-4 years old, 45 min/session, 5 time/week, 12 weeks)	Inhibitory control	30	12.97	4.62	30	23.1	1.16	30	10.13	4.62	31	12	6.08	31	13.48	2.49	31	1.48	6.08
		Cognitive flexibility		12.5	2.93		15.53	1.814		3.03	2.93		12.55	2.71		13.48	2.49		0.93	2.71
		Working memory		0.83	0.87		1.83	0.75		1	0.87		0.77	0.99		0.84	0.86		0.07	0.99
10	Zou 2021 (3-4 years old, 20min/session. 3 times/week, 12 weeks)	Working memory	pitch 20	1.05	0.83	20	1.4	0.82	20	0.35	0.83	rhythm 20	1.02	0.64	20	1.48	0.67	20	0.46	0.64	control group 20	1	0.71	20	1.4	0.82	20	0.4	0.71
		Inhibitory control		0.42	0.19		0.54	0.19		0.12	0.19		0.41	0.19		0.61	0.18		0.2	0.19		0.4	0.22		0.51	0.2		0.11	0.22
		Cognitive flexibility		4.1	4.38		5.5	3.87		1.4	4.38		4.55	3.79		6.1	3.37		1.55	3.79		4.2	4.3		5.65	4.13		1.45	4.3
	Zou 2021 (4-5 years old, 20min/session. 3 times/week, 12 weeks)	Working memory	pitch 20	2.05	0.88	20	2.27	0.92	20	0.22	0.88	rhythm 20	2	0.78	20	2.28	0.79	20	0.28	0.78	control group 20	2.02	0.55	20	2.2	0.61	20	0.18	0.55
		Inhibitory control		0.72	0.2		0.74	0.18		0.02	0.2		0.71	0.16		0.79	0.14		0.08	0.16		0.72	0.17		0.73	0.16		0.01	0.17
		Cognitive flexibility		7.25	3.82		7.85	2.98		0.6	3.82		7.3	3.66		8	3.21		0.7	3.66		7.4	3.69		7.95	2.86		0.55	3.69
	Zou 2021 (5-6 years old, 20min/session. 3 times/week, 12 weeks)	Working memory	pitch 20	2.53	0.82	20	2.77	0.85	20	0.24	0.82	rhythm 20	2.63	0.74	20	2.92	0.77	20	0.29	0.74	control group 20	2.6	1.03	20	2.77	1.07	20	0.17	1.03
		Inhibitory control		0.75	0.21		0.76	0.19		0.01	0.21		0.74	0.19		0.82	0.15		0.08	0.19		0.76	0.18		0.77	0.16		0.01	0.18
		Cognitive flexibility		9.1	2.49		9.55	2.04		0.45	2.49		9.1	1.02		9.7	1.03		0.6	1.02		9.2	2.82		9.6	2.11		0.4	2.82
